# Supplementary material for: 'Foraging' for a place to lay eggs: A genetic link between foraging behaviour and oviposition preferences
Source: PLoS One. 2017 Jun 16;12(6):e0179362. doi: 10.1371/journal.pone.0179362 (PMC5473555; doi:10.1371/journal.pone.0179362)
Supplement: S1 File — This file contains the data from this paper. (XLSX) [file pone.0179362.s001.xlsx]

## Sheet: for Fig1
Genotype	15% #1	15% #2	100% #1	100% #2	TOT # eggs	Prop 15%	Prop 100%	Eggs/female	Eggs/dish
BB	52	20	7	6	85	0.847059	0.152941	1.32812	21.25
BB	12	5	8	5	30	0.566667	0.433333	0.46875	7.5
BB	30	37	3	12	82	0.817073	0.182927	1.28125	20.5
BB	13	29	2	10	54	0.777778	0.222222	0.84375	13.5
BB	29	25	5	6	65	0.830769	0.169231	1.01562	16.25
BB	9	15	8	6	38	0.631579	0.368421	0.59375	9.5
BB	13	32	8	12	65	0.692308	0.307692	1.01562	16.25
BB	30	16	9	7	62	0.741935	0.258065	0.96875	15.5
BB	6	8	4	11	29	0.482759	0.517241	0.453125	7.25
BB	6	5	3	12	26	0.423077	0.576923	0.40625	6.5
BB	5	18	3	19	45	0.511111	0.488889	0.703125	11.25
BB	5	18	4	4	31	0.741935	0.258065	0.484375	7.75
BB	40	24	4	20	88	0.727273	0.272727	1.375	22
BB	22	16	14	3	55	0.690909	0.309091	0.859375	13.75
BB	25	10	6	3	44	0.795455	0.204545	0.6875	11
BB	20	21	12	16	69	0.594203	0.405797	1.07812	17.25
BB	52	25	9	4	90	0.855556	0.144444	1.40625	22.5
BB	20	11	9	9	49	0.632653	0.367347	0.765625	12.25
BB	54	49	3	11	117	0.880342	0.119658	1.82812	29.25
BB	40	23	14	6	83	0.759036	0.240964	1.29688	20.75
BB	25	30	6	11	72	0.763889	0.236111	1.125	18
BB	63	48	25	9	145	0.765517	0.234483	2.26562	36.25
BB	55	53	15	12	135	0.8	0.2	2.10938	33.75
BB	34	41	9	9	93	0.806452	0.193548	1.45312	23.25
BB	35	55	9	31	130	0.692308	0.307692	2.03125	32.5
BB	15	11	8	9	43	0.604651	0.395349	0.671875	10.75
BB	26	19	6	10	61	0.737705	0.262295	0.953125	15.25
BB	12	8	6	14	40	0.5	0.5	0.625	10
BB	4	3	6	6	19	0.368421	0.631579	0.296875	4.75
BB	23	35	18	16	92	0.630435	0.369565	1.4375	23
BB	17	20	18	28	83	0.445783	0.554217	1.29688	20.75
BB	4	3	11	5	23	0.304348	0.695652	0.359375	5.75
BB	42	30	18	18	108	0.666667	0.333333	1.6875	27
BB	7	11	17	6	41	0.439024	0.560976	0.640625	10.25
BB	40	10	16	17	83	0.60241	0.39759	1.29688	20.75
BB	18	6	8	10	42	0.571429	0.428571	0.65625	10.5
BB	8	14	7	10	39	0.564103	0.435897	0.609375	9.75
BB	12	16	5	6	39	0.717949	0.282051	0.609375	9.75
BB	38	20	11	13	82	0.707317	0.292683	1.28125	20.5
BB	25	21	11	16	73	0.630137	0.369863	1.14062	18.25
ee;+BB	1	0	6	2	9	0.111111	0.888889	0.140625	2.25
ee;+BB	1	1	1	4	7	0.285714	0.714286	0.109375	1.75
ee;+BB	1	0	1	7	9	0.111111	0.888889	0.140625	2.25
ee;+BB	3	0	5	1	9	0.333333	0.666667	0.140625	2.25
ee;+BB	1	0	11	6	18	0.0555556	0.944444	0.28125	4.5
ee;+BB	0	2	4	3	9	0.222222	0.777778	0.140625	2.25
ee;+BB	1	0	4	1	6	0.166667	0.833333	0.09375	1.5
ee;+BB	2	0	1	9	12	0.166667	0.833333	0.1875	3
ee;+BB	2	0	3	6	11	0.181818	0.818182	0.171875	2.75
ee;+BB	1	0	0	3	4	0.25	0.75	0.0625	1
ee;+BB	1	1	0	3	5	0.4	0.6	0.078125	1.25
ee;+BB	1	1	2	7	11	0.181818	0.818182	0.171875	2.75
ee;+BB	3	6	21	11	41	0.219512	0.780488	0.640625	10.25
ee;+BB	10	2	27	4	43	0.27907	0.72093	0.671875	10.75
ee;+BB	5	1	1	0	7	0.857143	0.142857	0.109375	1.75
ee;+BB	9	14	13	15	51	0.45098	0.54902	0.796875	12.75
ee;+BB	3	6	4	10	23	0.391304	0.608696	0.359375	5.75
ee;+BB	9	14	16	16	55	0.418182	0.581818	0.859375	13.75
ee;+BB	15	6	13	16	50	0.42	0.58	0.78125	12.5
ee;+BB	12	15	18	12	57	0.473684	0.526316	0.890625	14.25
ee;+BB	17	20	6	32	75	0.493333	0.506667	1.17188	18.75
ee;+BB	4	0	15	12	31	0.129032	0.870968	0.484375	7.75
ee;+BB	7	13	7	16	43	0.465116	0.534884	0.671875	10.75
ee;+BB	1	2	6	18	27	0.111111	0.888889	0.421875	6.75
ee;+BB	3	3	7	15	28	0.214286	0.785714	0.4375	7
ee;+BB	4	4	10	9	27	0.296296	0.703704	0.421875	6.75
ee;+BB	3	1	2	5	11	0.363636	0.636364	0.171875	2.75
ee;+BB	11	0	6	15	32	0.34375	0.65625	0.5	8
ee;+BB	6	5	5	7	23	0.478261	0.521739	0.359375	5.75
ee;+BB	8	2	2	10	22	0.454545	0.545455	0.34375	5.5
ee;+BB	5	4	7	1	17	0.529412	0.470588	0.265625	4.25
ee;+BB	2	3	2	10	17	0.294118	0.705882	0.265625	4.25
ee;+BB	0	2	6	6	14	0.142857	0.857143	0.21875	3.5
ee;+BB	2	2	5	5	14	0.285714	0.714286	0.21875	3.5
ee;+BB	0	0	3	5	8	0	1	0.125	2
ee;+BB	0	3	2	3	8	0.375	0.625	0.125	2
ee;+BB	0	6	1	4	11	0.545455	0.454545	0.171875	2.75
ee;+BB	18	17	10	28	73	0.479452	0.520548	1.14062	18.25
ee;+BB	0	1	4	5	10	0.1	0.9	0.15625	2.5
ee;+BB	1	5	7	3	16	0.375	0.625	0.25	4
fors2	3	1	5	5	14	0.285714	0.714286	0.21875	3.5
fors2	0	0	7	8	15	0	1	0.234375	3.75
fors2	6	5	13	5	29	0.37931	0.62069	0.453125	7.25
fors2	4	0	7	5	16	0.25	0.75	0.25	4
fors2	5	4	5	3	17	0.529412	0.470588	0.265625	4.25
fors2	1	6	7	3	17	0.411765	0.588235	0.265625	4.25
fors2	8	14	9	6	37	0.594595	0.405405	0.578125	9.25
fors2	8	3	13	5	29	0.37931	0.62069	0.453125	7.25
fors2	0	7	17	8	32	0.21875	0.78125	0.5	8
fors2	3	5	7	6	21	0.380952	0.619048	0.328125	5.25
fors2	2	1	6	7	16	0.1875	0.8125	0.25	4
fors2	4	13	10	11	38	0.447368	0.552632	0.59375	9.5
fors2	9	5	13	8	35	0.4	0.6	0.546875	8.75
fors2	3	2	6	6	17	0.294118	0.705882	0.265625	4.25
fors2	8	5	13	11	37	0.351351	0.648649	0.578125	9.25
fors2	9	6	29	3	47	0.319149	0.680851	0.734375	11.75
fors2	15	12	17	9	53	0.509434	0.490566	0.828125	13.25
fors2	6	4	19	15	44	0.227273	0.772727	0.6875	11
fors2	9	5	11	12	37	0.378378	0.621622	0.578125	9.25
fors2	4	12	12	11	39	0.410256	0.589744	0.609375	9.75
fors2	2	0	9	7	18	0.111111	0.888889	0.28125	4.5
fors2	3	1	14	10	28	0.142857	0.857143	0.4375	7
fors2	11	8	16	17	52	0.365385	0.634615	0.8125	13
fors2	2	2	8	4	16	0.25	0.75	0.25	4
fors2	3	16	7	8	34	0.558824	0.441176	0.53125	8.5
fors2	11	6	6	16	39	0.435897	0.564103	0.609375	9.75
fors2	5	6	10	8	29	0.37931	0.62069	0.453125	7.25
fors2	19	24	21	29	93	0.462366	0.537634	1.45312	23.25
fors2	3	2	6	6	17	0.294118	0.705882	0.265625	4.25
fors2	2	6	8	6	22	0.363636	0.636364	0.34375	5.5
fors2	25	17	12	14	68	0.617647	0.382353	1.0625	17
fors2	6	6	12	11	35	0.342857	0.657143	0.546875	8.75
fors2	4	2	13	18	37	0.162162	0.837838	0.578125	9.25
fors2	4	6	19	13	42	0.238095	0.761905	0.65625	10.5
fors2	5	4	5	14	28	0.321429	0.678571	0.4375	7
fors2	1	1	8	4	14	0.142857	0.857143	0.21875	3.5
fors2	3	5	3	7	18	0.444444	0.555556	0.28125	4.5
fors2	3	6	11	10	30	0.3	0.7	0.46875	7.5
fors2	2	6	12	13	33	0.242424	0.757576	0.515625	8.25
fors2	8	9	12	16	45	0.377778	0.622222	0.703125	11.25

## Sheet: for Fig 2
Chrom IIIa	Chrom IIIb	Type	15% #1	15% #2	100% #1	100% #2	TOT # eggs	Prop 15%	Prop 100%	Eggs/female	Eggs/dish
UAS-T1A	+	UAS control	3	2	1	0	6	0.833333	0.166667	0.09375	1.5
UAS-T1A	+	UAS control	2	1	3	2	8	0.375	0.625	0.125	2
UAS-T1A	+	UAS control	0	3	1	3	7	0.428571	0.571429	0.109375	1.75
UAS-T1A	+	UAS control	7	0	3	13	23	0.304348	0.695652	0.359375	5.75
UAS-T1A	+	UAS control	2	3	10	1	16	0.3125	0.6875	0.25	4
UAS-T1A	+	UAS control	0	4	4	1	9	0.444444	0.555556	0.140625	2.25
UAS-T1A	+	UAS control	1	0	4	0	5	0.2	0.8	0.078125	1.25
UAS-T1A	+	UAS control	0	0	2	0	2	0	1	0.03125	0.5
UAS-T1A	+	UAS control	1	0	0	4	5	0.2	0.8	0.078125	1.25
UAS-T1A	+	UAS control	1	0	0	0	1	1	0	0.015625	0.25
UAS-T1A	+	UAS control	1	2	1	0	4	0.75	0.25	0.0625	1
UAS-T1A	+	UAS control	0	2	0	3	5	0.4	0.6	0.078125	1.25
UAS-T1A	+	UAS control	1	0	4	1	6	0.166667	0.833333	0.09375	1.5
UAS-T1A	+	UAS control	5	0	3	3	11	0.454545	0.545455	0.171875	2.75
UAS-T1A	+	UAS control	0	1	0	1	2	0.5	0.5	0.03125	0.5
UAS-T1A	+	UAS control	1	1	0	1	3	0.666667	0.333333	0.046875	0.75
UAS-T1A	+	UAS control	0	4	4	4	12	0.333333	0.666667	0.1875	3
UAS-T1A	+	UAS control	1	1	1	3	6	0.333333	0.666667	0.09375	1.5
UAS-T1A	+	UAS control	1	0	3	2	6	0.166667	0.833333	0.09375	1.5
UAS-T1A	+	UAS control	0	4	1	6	11	0.363636	0.636364	0.171875	2.75
UAS-T1A	+	UAS control	1	0	4	1	6	0.166667	0.833333	0.09375	1.5
+	elav-GAL4	GAL4 control	3	0	2	3	8	0.375	0.625	0.125	2
+	elav-GAL4	GAL4 control	0	0	0	4	4	0	1	0.0625	1
+	elav-GAL4	GAL4 control	7	0	5	0	12	0.583333	0.416667	0.1875	3
+	elav-GAL4	GAL4 control	27	16	51	0	94	0.457447	0.542553	1.46875	23.5
+	elav-GAL4	GAL4 control	6	0	3	6	15	0.4	0.6	0.234375	3.75
+	elav-GAL4	GAL4 control	1	2	3	5	11	0.272727	0.727273	0.171875	2.75
+	elav-GAL4	GAL4 control	6	2	0	4	12	0.666667	0.333333	0.1875	3
+	elav-GAL4	GAL4 control	8	4	10	5	27	0.444444	0.555556	0.421875	6.75
+	elav-GAL4	GAL4 control	0	3	16	1	20	0.15	0.85	0.3125	5
+	elav-GAL4	GAL4 control	4	2	5	5	16	0.375	0.625	0.25	4
+	elav-GAL4	GAL4 control	9	10	8	5	32	0.59375	0.40625	0.5	8
+	elav-GAL4	GAL4 control	2	5	4	4	15	0.466667	0.533333	0.234375	3.75
+	elav-GAL4	GAL4 control	3	2	1	2	8	0.625	0.375	0.125	2
+	elav-GAL4	GAL4 control	4	0	6	4	14	0.285714	0.714286	0.21875	3.5
+	elav-GAL4	GAL4 control	4	7	5	10	26	0.423077	0.576923	0.40625	6.5
+	elav-GAL4	GAL4 control	8	2	4	1	15	0.666667	0.333333	0.234375	3.75
+	elav-GAL4	GAL4 control	4	1	5	4	14	0.357143	0.642857	0.21875	3.5
+	elav-GAL4	GAL4 control	1	1	5	7	14	0.142857	0.857143	0.21875	3.5
+	elav-GAL4	GAL4 control	1	4	3	3	11	0.454545	0.545455	0.171875	2.75
+	elav-GAL4	GAL4 control	3	2	4	4	13	0.384615	0.615385	0.203125	3.25
+	elav-GAL4	GAL4 control	3	2	4	5	14	0.357143	0.642857	0.21875	3.5
UAS-T1A	elav-GAL4	transgenic	1	2	0	0	3	1	0	0.046875	0.75
UAS-T1A	elav-GAL4	transgenic	1	1	0	0	2	1	0	0.03125	0.5
UAS-T1A	elav-GAL4	transgenic	0	1	0	0	1	1	0	0.015625	0.25
UAS-T1A	elav-GAL4	transgenic	4	0	1	0	5	0.8	0.2	0.078125	1.25
UAS-T1A	elav-GAL4	transgenic	1	1	0	0	2	1	0	0.03125	0.5
UAS-T1A	elav-GAL4	transgenic	0	1	0	1	2	0.5	0.5	0.03125	0.5
UAS-T1A	elav-GAL4	transgenic	5	12	0	6	23	0.73913	0.26087	0.359375	5.75
UAS-T1A	elav-GAL4	transgenic	4	7	0	5	16	0.6875	0.3125	0.25	4
UAS-T1A	elav-GAL4	transgenic	17	20	4	0	41	0.902439	0.097561	0.640625	10.25
UAS-T1A	elav-GAL4	transgenic	0	0	0	2	2	0	1	0.03125	0.5
UAS-T1A	elav-GAL4	transgenic	0	1	2	0	3	0.333333	0.666667	0.046875	0.75
UAS-T1A	elav-GAL4	transgenic	1	1	0	0	2	1	0	0.03125	0.5
UAS-T1A	elav-GAL4	transgenic	0	1	0	0	1	1	0	0.015625	0.25
UAS-T1A	elav-GAL4	transgenic	2	2	0	0	4	1	0	0.0625	1
UAS-T1A	elav-GAL4	transgenic	5	1	0	0	6	1	0	0.09375	1.5
UAS-T1A	elav-GAL4	transgenic	1	0	0	0	1	1	0	0.015625	0.25
UAS-T1A	elav-GAL4	transgenic	0	1	0	0	1	1	0	0.015625	0.25
UAS-T1A	elav-GAL4	transgenic	2	0	0	0	2	1	0	0.03125	0.5
UAS-T1A	elav-GAL4	transgenic	0	2	0	0	2	1	0	0.03125	0.5
UAS-T1A	elav-GAL4	transgenic	0	0	0	1	1	0	1	0.015625	0.25
UAS-T1A	elav-GAL4	transgenic	2	0	0	0	2	1	0	0.03125	0.5

## Sheet: for Fig 3
Genotype	Egg Type	Pattern	Corr 15%#1	Corr 15%#2	Corr 100%#1	Corr 100%#2	TOT # eggs	Prop 15%	Prop 100%	Eggs/female	Eggs/dish
BB	Rover	Rover	74	20	7	4	105	0.895238	0.104762	1.64062	26.25
BB	Rover	Rover	55	17	12	13	97	0.742268	0.257732	1.51562	24.25
BB	Rover	Rover	75	38	8	1	122	0.92623	0.0737705	1.90625	30.5
BB	Rover	Rover	13	21	5	4	43	0.790698	0.209302	0.671875	10.75
BB	Rover	Rover	62	22	12	2	98	0.857143	0.142857	1.53125	24.5
BB	Rover	Rover	25	26	2	8	61	0.836066	0.163934	0.953125	15.25
BB	Rover	Rover	17	16	1	2	36	0.916667	0.0833333	0.5625	9
BB	Rover	Rover	37	18	7	17	79	0.696203	0.303797	1.23438	19.75
BB	Rover	Rover	23	54	15	20	112	0.6875	0.3125	1.75	28
BB	Rover	Rover	18	27	4	5	54	0.833333	0.166667	0.84375	13.5
BB	Rover	Rover	16	25	6	6	53	0.773585	0.226415	0.828125	13.25
BB	Rover	Rover	20	3	5	7	35	0.657143	0.342857	0.546875	8.75
BB	Rover	Rover	30	57	9	6	102	0.852941	0.147059	1.59375	25.5
BB	Rover	Rover	36	9	0	2	47	0.957447	0.0425532	0.734375	11.75
BB	Rover	Rover	10	15	11	5	41	0.609756	0.390244	0.640625	10.25
BB	Rover	Rover	23	17	12	11	63	0.634921	0.365079	0.984375	15.75
BB	Rover	Rover	40	26	8	11	85	0.776471	0.223529	1.32812	21.25
BB	Rover	Rover	51	49	18	12	130	0.769231	0.230769	2.03125	32.5
BB	Rover	Rover	26	24	7	6	63	0.793651	0.206349	0.984375	15.75
BB	Rover	Rover	13	24	5	5	47	0.787234	0.212766	0.734375	11.75
ee;+BB	Rover	Rover	13	8	16	6	43	0.488372	0.511628	0.671875	10.75
ee;+BB	Rover	Rover	8	1	2	8	19	0.473684	0.526316	0.296875	4.75
ee;+BB	Rover	Rover	5	3	6	3	17	0.470588	0.529412	0.265625	4.25
ee;+BB	Rover	Rover	7	5	5	4	21	0.571429	0.428571	0.328125	5.25
ee;+BB	Rover	Rover	3	1	9	1	14	0.285714	0.714286	0.21875	3.5
ee;+BB	Rover	Rover	9	8	1	11	29	0.586207	0.413793	0.453125	7.25
ee;+BB	Rover	Rover	1	11	0	3	15	0.8	0.2	0.234375	3.75
ee;+BB	Rover	Rover	5	21	3	7	36	0.722222	0.277778	0.5625	9
ee;+BB	Rover	Rover	2	2	13	3	20	0.2	0.8	0.3125	5
ee;+BB	Rover	Rover	5	6	10	4	25	0.44	0.56	0.390625	6.25
ee;+BB	Rover	Rover	0	2	4	3	9	0.222222	0.777778	0.140625	2.25
ee;+BB	Rover	Rover	3	0	0	2	5	0.6	0.4	0.078125	1.25
ee;+BB	Rover	Rover	3	4	6	4	17	0.411765	0.588235	0.265625	4.25
ee;+BB	Rover	Rover	8	9	2	5	24	0.708333	0.291667	0.375	6
ee;+BB	Rover	Rover	0	5	13	15	33	0.151515	0.848485	0.515625	8.25
ee;+BB	Rover	Rover	1	7	4	0	12	0.666667	0.333333	0.1875	3
ee;+BB	Rover	Rover	0	1	5	2	8	0.125	0.875	0.125	2
ee;+BB	Rover	Rover	6	2	4	4	16	0.5	0.5	0.25	4
ee;+BB	Rover	Rover	1	1	6	21	29	0.0689655	0.931034	0.453125	7.25
ee;+BB	Rover	Rover	4	10	11	13	38	0.368421	0.631579	0.59375	9.5
fors2	Rover	Rover	6	5	9	4	24	0.458333	0.541667	0.375	6
fors2	Rover	Rover	2	0	4	3	9	0.222222	0.777778	0.140625	2.25
fors2	Rover	Rover	10	4	8	12	34	0.411765	0.588235	0.53125	8.5
fors2	Rover	Rover	12	7	10	15	44	0.431818	0.568182	0.6875	11
fors2	Rover	Rover	2	4	7	12	25	0.24	0.76	0.390625	6.25
fors2	Rover	Rover	13	8	4	5	30	0.7	0.3	0.46875	7.5
fors2	Rover	Rover	0	6	11	1	18	0.333333	0.666667	0.28125	4.5
fors2	Rover	Rover	0	2	5	10	17	0.117647	0.882353	0.265625	4.25
fors2	Rover	Rover	17	12	3	7	39	0.74359	0.25641	0.609375	9.75
fors2	Rover	Rover	23	23	3	6	55	0.836364	0.163636	0.859375	13.75
fors2	Rover	Rover	5	1	2	14	22	0.272727	0.727273	0.34375	5.5
fors2	Rover	Rover	0	2	16	13	31	0.0645161	0.935484	0.484375	7.75
fors2	Rover	Rover	0	5	13	8	26	0.192308	0.807692	0.40625	6.5
fors2	Rover	Rover	1	0	6	7	14	0.0714286	0.928571	0.21875	3.5
fors2	Rover	Rover	4	2	11	7	24	0.25	0.75	0.375	6
fors2	Rover	Rover	1	0	15	18	34	0.0294118	0.970588	0.53125	8.5
fors2	Rover	Rover	0	5	18	14	37	0.135135	0.864865	0.578125	9.25
fors2	Rover	Rover	2	12	10	9	33	0.424242	0.575758	0.515625	8.25
fors2	Rover	Rover	4	1	8	5	18	0.277778	0.722222	0.28125	4.5
fors2	Rover	Rover	2	3	12	2	19	0.263158	0.736842	0.296875	4.75
BB	Rover	Sitter	3	0	1	0	4	0.75	0.25	0.0625	1
BB	Rover	Sitter	24	12	4	3	43	0.837209	0.162791	0.671875	10.75
BB	Rover	Sitter	56	67	1	10	134	0.91791	0.0820896	2.09375	33.5
BB	Rover	Sitter	37	28	8	7	80	0.8125	0.1875	1.25	20
BB	Rover	Sitter	49	30	5	0	84	0.940476	0.0595238	1.3125	21
BB	Rover	Sitter	30	5	7	9	51	0.686275	0.313725	0.796875	12.75
BB	Rover	Sitter	48	12	8	6	74	0.810811	0.189189	1.15625	18.5
BB	Rover	Sitter	26	17	2	3	48	0.895833	0.104167	0.75	12
BB	Rover	Sitter	5	21	5	2	33	0.787879	0.212121	0.515625	8.25
BB	Rover	Sitter	11	8	0	2	21	0.904762	0.0952381	0.328125	5.25
BB	Rover	Sitter	41	84	32	5	162	0.771605	0.228395	2.53125	40.5
BB	Rover	Sitter	0	6	3	2	11	0.545455	0.454545	0.171875	2.75
BB	Rover	Sitter	22	30	5	3	60	0.866667	0.133333	0.9375	15
BB	Rover	Sitter	31	35	11	5	82	0.804878	0.195122	1.28125	20.5
BB	Rover	Sitter	24	41	8	9	82	0.792683	0.207317	1.28125	20.5
BB	Rover	Sitter	30	39	7	11	87	0.793103	0.206897	1.35938	21.75
BB	Rover	Sitter	34	31	11	6	82	0.792683	0.207317	1.28125	20.5
BB	Rover	Sitter	36	22	7	10	75	0.773333	0.226667	1.17188	18.75
BB	Rover	Sitter	37	38	19	21	115	0.652174	0.347826	1.79688	28.75
BB	Rover	Sitter	8	3	13	25	49	0.22449	0.77551	0.765625	12.25
ee;+BB	Rover	Sitter	1	0	3	61	65	0.0153846	0.984615	1.01562	16.25
ee;+BB	Rover	Sitter	2	4	5	2	13	0.461538	0.538462	0.203125	3.25
ee;+BB	Rover	Sitter	0	9	12	10	31	0.290323	0.709677	0.484375	7.75
ee;+BB	Rover	Sitter	3	1	5	14	23	0.173913	0.826087	0.359375	5.75
ee;+BB	Rover	Sitter	1	0	3	0	4	0.25	0.75	0.0625	1
ee;+BB	Rover	Sitter	4	2	1	6	13	0.461538	0.538462	0.203125	3.25
ee;+BB	Rover	Sitter	9	5	14	11	39	0.358974	0.641026	0.609375	9.75
ee;+BB	Rover	Sitter	8	1	11	13	33	0.272727	0.727273	0.515625	8.25
ee;+BB	Rover	Sitter	6	8	5	9	28	0.5	0.5	0.4375	7
ee;+BB	Rover	Sitter	2	0	2	2	6	0.333333	0.666667	0.09375	1.5
ee;+BB	Rover	Sitter	0	2	0	3	5	0.4	0.6	0.078125	1.25
ee;+BB	Rover	Sitter	1	6	5	9	21	0.333333	0.666667	0.328125	5.25
ee;+BB	Rover	Sitter	11	1	9	0	21	0.571429	0.428571	0.328125	5.25
ee;+BB	Rover	Sitter	11	10	14	1	36	0.583333	0.416667	0.5625	9
ee;+BB	Rover	Sitter	0	0	4	19	23	0	1	0.359375	5.75
ee;+BB	Rover	Sitter	7	9	9	3	28	0.571429	0.428571	0.4375	7
ee;+BB	Rover	Sitter	0	0	8	4	12	0	1	0.1875	3
ee;+BB	Rover	Sitter	9	8	7	0	24	0.708333	0.291667	0.375	6
ee;+BB	Rover	Sitter	18	11	8	25	62	0.467742	0.532258	0.96875	15.5
ee;+BB	Rover	Sitter	1	13	13	8	35	0.4	0.6	0.546875	8.75
fors2	Rover	Sitter	3	8	1	4	16	0.6875	0.3125	0.25	4
fors2	Rover	Sitter	3	1	3	3	10	0.4	0.6	0.15625	2.5
fors2	Rover	Sitter	0	1	5	2	8	0.125	0.875	0.125	2
fors2	Rover	Sitter	4	5	14	7	30	0.3	0.7	0.46875	7.5
fors2	Rover	Sitter	10	6	15	20	51	0.313725	0.686275	0.796875	12.75
fors2	Rover	Sitter	6	8	5	9	28	0.5	0.5	0.4375	7
fors2	Rover	Sitter	3	8	6	18	35	0.314286	0.685714	0.546875	8.75
fors2	Rover	Sitter	0	2	6	4	12	0.166667	0.833333	0.1875	3
fors2	Rover	Sitter	7	3	2	3	15	0.666667	0.333333	0.234375	3.75
fors2	Rover	Sitter	17	15	2	0	34	0.941176	0.0588235	0.53125	8.5
fors2	Rover	Sitter	6	0	0	1	7	0.857143	0.142857	0.109375	1.75
fors2	Rover	Sitter	11	18	8	10	47	0.617021	0.382979	0.734375	11.75
fors2	Rover	Sitter	22	6	10	4	42	0.666667	0.333333	0.65625	10.5
fors2	Rover	Sitter	9	13	11	23	56	0.392857	0.607143	0.875	14
fors2	Rover	Sitter	5	9	11	15	40	0.35	0.65	0.625	10
fors2	Rover	Sitter	0	1	9	15	25	0.04	0.96	0.390625	6.25
fors2	Rover	Sitter	2	5	5	7	19	0.368421	0.631579	0.296875	4.75
fors2	Rover	Sitter	1	0	6	3	10	0.1	0.9	0.15625	2.5
fors2	Rover	Sitter	3	5	4	16	28	0.285714	0.714286	0.4375	7
fors2	Rover	Sitter	2	0	9	5	16	0.125	0.875	0.25	4
BB	Sitter	Rover	134	41	10	11	196	0.892857	0.107143	3.0625	49
BB	Sitter	Rover	39	24	2	3	68	0.926471	0.0735294	1.0625	17
BB	Sitter	Rover	6	18	7	6	37	0.648649	0.351351	0.578125	9.25
BB	Sitter	Rover	26	4	7	8	45	0.666667	0.333333	0.703125	11.25
BB	Sitter	Rover	53	38	0	8	99	0.919192	0.0808081	1.54688	24.75
BB	Sitter	Rover	48	17	3	1	69	0.942029	0.057971	1.07812	17.25
BB	Sitter	Rover	29	58	2	7	96	0.90625	0.09375	1.5	24
BB	Sitter	Rover	28	46	3	8	85	0.870588	0.129412	1.32812	21.25
BB	Sitter	Rover	44	30	9	15	98	0.755102	0.244898	1.53125	24.5
BB	Sitter	Rover	13	28	3	9	53	0.773585	0.226415	0.828125	13.25
BB	Sitter	Rover	15	14	1	1	31	0.935484	0.0645161	0.484375	7.75
BB	Sitter	Rover	3	10	6	3	22	0.590909	0.409091	0.34375	5.5
BB	Sitter	Rover	56	42	18	23	139	0.705036	0.294964	2.17188	34.75
BB	Sitter	Rover	21	16	10	10	57	0.649123	0.350877	0.890625	14.25
BB	Sitter	Rover	32	37	15	20	104	0.663462	0.336538	1.625	26
BB	Sitter	Rover	12	43	15	5	75	0.733333	0.266667	1.17188	18.75
BB	Sitter	Rover	25	28	17	12	82	0.646341	0.353659	1.28125	20.5
BB	Sitter	Rover	15	10	5	10	40	0.625	0.375	0.625	10
BB	Sitter	Rover	6	4	6	3	19	0.526316	0.473684	0.296875	4.75
BB	Sitter	Rover	14	25	6	12	57	0.684211	0.315789	0.890625	14.25
ee;+BB	Sitter	Rover	3	5	3	4	15	0.533333	0.466667	0.234375	3.75
ee;+BB	Sitter	Rover	3	0	3	2	8	0.375	0.625	0.125	2
ee;+BB	Sitter	Rover	0	1	5	5	11	0.0909091	0.909091	0.171875	2.75
ee;+BB	Sitter	Rover	3	8	13	10	34	0.323529	0.676471	0.53125	8.5
ee;+BB	Sitter	Rover	0	3	1	7	11	0.272727	0.727273	0.171875	2.75
ee;+BB	Sitter	Rover	9	8	0	8	25	0.68	0.32	0.390625	6.25
ee;+BB	Sitter	Rover	8	1	1	4	14	0.642857	0.357143	0.21875	3.5
ee;+BB	Sitter	Rover	7	1	10	9	27	0.296296	0.703704	0.421875	6.75
ee;+BB	Sitter	Rover	8	0	1	5	14	0.571429	0.428571	0.21875	3.5
ee;+BB	Sitter	Rover	9	0	24	4	37	0.243243	0.756757	0.578125	9.25
ee;+BB	Sitter	Rover	8	0	7	13	28	0.285714	0.714286	0.4375	7
ee;+BB	Sitter	Rover	3	16	18	29	66	0.287879	0.712121	1.03125	16.5
ee;+BB	Sitter	Rover	3	2	8	1	14	0.357143	0.642857	0.21875	3.5
ee;+BB	Sitter	Rover	13	14	12	7	46	0.586957	0.413043	0.71875	11.5
ee;+BB	Sitter	Rover	0	5	4	10	19	0.263158	0.736842	0.296875	4.75
ee;+BB	Sitter	Rover	5	6	15	7	33	0.333333	0.666667	0.515625	8.25
ee;+BB	Sitter	Rover	1	0	3	2	6	0.166667	0.833333	0.09375	1.5
ee;+BB	Sitter	Rover	2	1	1	5	9	0.333333	0.666667	0.140625	2.25
ee;+BB	Sitter	Rover	0	0	1	3	4	0	1	0.0625	1
ee;+BB	Sitter	Rover	4	4	6	4	18	0.444444	0.555556	0.28125	4.5
fors2	Sitter	Rover	0	4	9	4	17	0.235294	0.764706	0.265625	4.25
fors2	Sitter	Rover	3	12	9	1	25	0.6	0.4	0.390625	6.25
fors2	Sitter	Rover	6	4	1	4	15	0.666667	0.333333	0.234375	3.75
fors2	Sitter	Rover	20	22	11	31	84	0.5	0.5	1.3125	21
fors2	Sitter	Rover	7	1	10	9	27	0.296296	0.703704	0.421875	6.75
fors2	Sitter	Rover	2	6	6	6	20	0.4	0.6	0.3125	5
fors2	Sitter	Rover	2	4	6	8	20	0.3	0.7	0.3125	5
fors2	Sitter	Rover	0	7	9	9	25	0.28	0.72	0.390625	6.25
fors2	Sitter	Rover	4	6	16	12	38	0.263158	0.736842	0.59375	9.5
fors2	Sitter	Rover	15	7	14	10	46	0.478261	0.521739	0.71875	11.5
fors2	Sitter	Rover	9	14	16	15	54	0.425926	0.574074	0.84375	13.5
fors2	Sitter	Rover	8	3	4	4	19	0.578947	0.421053	0.296875	4.75
fors2	Sitter	Rover	4	12	10	13	39	0.410256	0.589744	0.609375	9.75
fors2	Sitter	Rover	5	6	14	13	38	0.289474	0.710526	0.59375	9.5
fors2	Sitter	Rover	4	8	12	15	39	0.307692	0.692308	0.609375	9.75
fors2	Sitter	Rover	3	5	16	19	43	0.186047	0.813953	0.671875	10.75
fors2	Sitter	Rover	0	7	16	18	41	0.170732	0.829268	0.640625	10.25
fors2	Sitter	Rover	6	7	12	10	35	0.371429	0.628571	0.546875	8.75
fors2	Sitter	Rover	2	0	4	13	19	0.105263	0.894737	0.296875	4.75
fors2	Sitter	Rover	3	2	10	5	20	0.25	0.75	0.3125	5
BB	Sitter	Sitter	34	49	7	2	92	0.902174	0.0978261	1.4375	23
BB	Sitter	Sitter	27	16	8	6	57	0.754386	0.245614	0.890625	14.25
BB	Sitter	Sitter	50	22	4	4	80	0.9	0.1	1.25	20
BB	Sitter	Sitter	46	94	34	68	242	0.578512	0.421488	3.78125	60.5
BB	Sitter	Sitter	15	26	4	5	50	0.82	0.18	0.78125	12.5
BB	Sitter	Sitter	35	44	4	8	91	0.868132	0.131868	1.42188	22.75
BB	Sitter	Sitter	45	17	5	9	76	0.815789	0.184211	1.1875	19
BB	Sitter	Sitter	19	10	54	1	84	0.345238	0.654762	1.3125	21
BB	Sitter	Sitter	46	11	7	10	74	0.77027	0.22973	1.15625	18.5
BB	Sitter	Sitter	12	26	16	7	61	0.622951	0.377049	0.953125	15.25
BB	Sitter	Sitter	63	36	17	13	129	0.767442	0.232558	2.01562	32.25
BB	Sitter	Sitter	25	29	8	10	72	0.75	0.25	1.125	18
BB	Sitter	Sitter	18	31	10	12	71	0.690141	0.309859	1.10938	17.75
BB	Sitter	Sitter	10	18	9	14	51	0.54902	0.45098	0.796875	12.75
BB	Sitter	Sitter	120	99	26	19	264	0.829545	0.170455	4.125	66
BB	Sitter	Sitter	45	85	2	22	154	0.844156	0.155844	2.40625	38.5
BB	Sitter	Sitter	80	66	19	13	178	0.820225	0.179775	2.78125	44.5
BB	Sitter	Sitter	54	70	21	16	161	0.770186	0.229814	2.51562	40.25
BB	Sitter	Sitter	39	30	8	5	82	0.841463	0.158537	1.28125	20.5
BB	Sitter	Sitter	20	16	8	2	46	0.782609	0.217391	0.71875	11.5
ee;+BB	Sitter	Sitter	0	0	2	0	2	0	1	0.03125	0.5
ee;+BB	Sitter	Sitter	13	8	9	6	36	0.583333	0.416667	0.5625	9
ee;+BB	Sitter	Sitter	4	13	1	0	18	0.944444	0.0555556	0.28125	4.5
ee;+BB	Sitter	Sitter	18	1	20	9	48	0.395833	0.604167	0.75	12
ee;+BB	Sitter	Sitter	1	0	4	3	8	0.125	0.875	0.125	2
ee;+BB	Sitter	Sitter	3	0	4	2	9	0.333333	0.666667	0.140625	2.25
ee;+BB	Sitter	Sitter	4	1	4	0	9	0.555556	0.444444	0.140625	2.25
ee;+BB	Sitter	Sitter	0	0	2	3	5	0	1	0.078125	1.25
ee;+BB	Sitter	Sitter	4	8	1	3	16	0.75	0.25	0.25	4
ee;+BB	Sitter	Sitter	9	10	5	8	32	0.59375	0.40625	0.5	8
ee;+BB	Sitter	Sitter	4	6	1	0	11	0.909091	0.0909091	0.171875	2.75
ee;+BB	Sitter	Sitter	2	0	1	12	15	0.133333	0.866667	0.234375	3.75
ee;+BB	Sitter	Sitter	0	0	4	4	8	0	1	0.125	2
ee;+BB	Sitter	Sitter	0	1	3	8	12	0.0833333	0.916667	0.1875	3
ee;+BB	Sitter	Sitter	3	2	3	7	15	0.333333	0.666667	0.234375	3.75
ee;+BB	Sitter	Sitter	5	5	14	3	27	0.37037	0.62963	0.421875	6.75
ee;+BB	Sitter	Sitter	5	3	7	22	37	0.216216	0.783784	0.578125	9.25
ee;+BB	Sitter	Sitter	6	13	7	15	41	0.463415	0.536585	0.640625	10.25
ee;+BB	Sitter	Sitter	8	21	18	12	59	0.491525	0.508475	0.921875	14.75
ee;+BB	Sitter	Sitter	19	29	6	12	66	0.727273	0.272727	1.03125	16.5
fors2	Sitter	Sitter	1	3	3	1	8	0.5	0.5	0.125	2
fors2	Sitter	Sitter	7	7	3	5	22	0.636364	0.363636	0.34375	5.5
fors2	Sitter	Sitter	3	2	0	5	10	0.5	0.5	0.15625	2.5
fors2	Sitter	Sitter	2	1	2	3	8	0.375	0.625	0.125	2
fors2	Sitter	Sitter	12	18	6	5	41	0.731707	0.268293	0.640625	10.25
fors2	Sitter	Sitter	8	15	4	11	38	0.605263	0.394737	0.59375	9.5
fors2	Sitter	Sitter	2	4	7	5	18	0.333333	0.666667	0.28125	4.5
fors2	Sitter	Sitter	4	0	12	5	21	0.190476	0.809524	0.328125	5.25
fors2	Sitter	Sitter	1	2	9	15	27	0.111111	0.888889	0.421875	6.75
fors2	Sitter	Sitter	5	3	7	22	37	0.216216	0.783784	0.578125	9.25
fors2	Sitter	Sitter	3	9	12	7	31	0.387097	0.612903	0.484375	7.75
fors2	Sitter	Sitter	1	2	8	9	20	0.15	0.85	0.3125	5
fors2	Sitter	Sitter	25	25	13	10	73	0.684932	0.315068	1.14062	18.25
fors2	Sitter	Sitter	17	11	12	14	54	0.518519	0.481481	0.84375	13.5
fors2	Sitter	Sitter	18	30	17	12	77	0.623377	0.376623	1.20312	19.25
fors2	Sitter	Sitter	6	8	3	7	24	0.583333	0.416667	0.375	6
fors2	Sitter	Sitter	2	7	11	5	25	0.36	0.64	0.390625	6.25
fors2	Sitter	Sitter	1	2	10	14	27	0.111111	0.888889	0.421875	6.75
fors2	Sitter	Sitter	4	5	23	10	42	0.214286	0.785714	0.65625	10.5
fors2	Sitter	Sitter	8	11	23	10	52	0.365385	0.634615	0.8125	13

## Sheet: for Fig 4
Genotype	Quality	Ratio	Fitness
Rover	Low	r100	0.78125
Rover	Low	r100	0.75
Rover	Low	r100	0.9375
Rover	Low	r100	0.84375
Rover	Low	r100	0.75
Rover	Low	r100	0.96875
Rover	Low	r100	0.8125
Rover	Low	r100	0.8125
Rover	Low	r100	0.9375
Rover	Low	r100	0.90625
Rover	Low	r100	0.8125
Rover	Low	r100	0.875
Rover	Low	r100	0.78125
Rover	Low	r100	0.9375
Rover	Low	r100	0.84375
Rover	Low	r100	0.84375
Rover	Low	r100	0.9375
Rover	Low	r100	0.84375
Rover	Low	r100	0.84375
Rover	Low	r100	0.9375
Rover	High	r100	0.8125
Rover	High	r100	0.71875
Rover	High	r100	0.96875
Rover	High	r100	0.875
Rover	High	r100	0.9375
Rover	High	r100	0.84375
Rover	High	r100	0.84375
Rover	High	r100	0.875
Rover	High	r100	0.9375
Rover	High	r100	0.84375
Rover	High	r100	0.90625
Rover	High	r100	0.8125
Rover	High	r100	0.90625
Rover	High	r100	0.96875
Rover	High	r100	0.90625
Rover	High	r100	0.96875
Rover	High	r100	0.96875
Rover	High	r100	0.9375
Rover	High	r100	1
Rover	High	r100	0.9375
Sitter	Low	r100	0.875
Sitter	Low	r100	0.8125
Sitter	Low	r100	0.84375
Sitter	Low	r100	0.75
Sitter	Low	r100	0.8125
Sitter	Low	r100	0.84375
Sitter	Low	r100	0.78125
Sitter	Low	r100	0.78125
Sitter	Low	r100	0.90625
Sitter	Low	r100	0.90625
Sitter	Low	r100	0.75
Sitter	Low	r100	0.6875
Sitter	Low	r100	0.6875
Sitter	Low	r100	0.90625
Sitter	Low	r100	0.78125
Sitter	Low	r100	0.8125
Sitter	Low	r100	0.6875
Sitter	Low	r100	0.625
Sitter	Low	r100	0.71875
Sitter	Low	r100	0.78125
Sitter	High	r100	0.90625
Sitter	High	r100	0.9375
Sitter	High	r100	0.9375
Sitter	High	r100	0.96875
Sitter	High	r100	0.90625
Sitter	High	r100	0.90625
Sitter	High	r100	0.71875
Sitter	High	r100	1
Sitter	High	r100	0.9375
Sitter	High	r100	0.90625
Sitter	High	r100	0.84375
Sitter	High	r100	0.90625
Sitter	High	r100	0.84375
Sitter	High	r100	0.90625
Sitter	High	r100	0.9375
Sitter	High	r100	1
Sitter	High	r100	0.84375
Sitter	High	r100	0.84375
Sitter	High	r100	0.90625
Sitter	High	r100	0.9375
